# Supplementary material for: Pediatric Precursor B-Cell Lymphoblastic Malignancies: From Extramedullary to Medullary Involvement
Source: Cancers (Basel). 2022 Aug 12;14(16):3895. doi: 10.3390/cancers14163895 (PMC9405801; doi:10.3390/cancers14163895)
Supplement: Supplementary file 1 [file cancers-14-03895-s001.zip]

Archive with 1 entries (1 files):
- cancers-1809748-supplementary.pdf
